# Supplementary material for: A Multi-Tissue Gene Expression Atlas of Water Buffalo (Bubalus bubalis) Reveals Transcriptome Conservation between Buffalo and Cattle
Source: Genes (Basel). 2023 Apr 10;14(4):890. doi: 10.3390/genes14040890 (PMC10137413; doi:10.3390/genes14040890)
Supplement: Supplementary file 1 [file genes-14-00890-s001.zip]

Archive with 2 entries (2 files):
- genes-2328423-supplementary.pdf
- Supplementary_Tables_1-5.xlsx
